# Supplementary material for: Prediction of Drug Synergism between Peptides and Antineoplastic Drugs Paclitaxel, 5-Fluorouracil, and Doxorubicin Using In Silico Approaches
Source: Int J Mol Sci. 2022 Dec 21;24(1):69. doi: 10.3390/ijms24010069 (PMC9820768; doi:10.3390/ijms24010069)
Supplement: Supplementary file 1 [file ijms-24-00069-s001.zip]

Archive with 1 entries (1 files):
- ijms-2059829-supplementary.pdf
